# Supplementary material for: Rabbits Divergently Selected for Total Body Fat Content: Changes in Proximate Composition and Fatty Acids of Different Meat Portions
Source: Animals (Basel). 2022 Sep 13;12(18):2396. doi: 10.3390/ani12182396 (PMC9494993; doi:10.3390/ani12182396)
Supplement: Supplementary file 1 [file animals-12-02396-s001.zip]

Archive with 1 entries (1 files):
- animals-1836322-supplementary.pdf
